# Supplementary material for: Imaging Mass Spectrometry for the Classification of Melanoma Based on BRAF/NRAS Mutational Status
Source: Int J Mol Sci. 2023 Mar 7;24(6):5110. doi: 10.3390/ijms24065110 (PMC10049262; doi:10.3390/ijms24065110)
Supplement: Supplementary file 1 [file ijms-24-05110-s001.zip]

Archive with 1 entries (1 files):
- ijms-2164622-supplementary.pdf
